# Supplementary material for: Evaluating neonatal mortality in Malta compared with other EU countries: Exploring the influence of congenital anomalies and maternal risk factors
Source: Paediatr Perinat Epidemiol. 2024 Sep 6;38(8):703–13. doi: 10.1111/ppe.13106 (PMC11603760; doi:10.1111/ppe.13106)
Supplement: Supplementary file 1 — Data S1: [file PPE-38-703-s001.zip]

Archive with 3 entries (3 files):
- Flow Chart.docx
- Supplementary material _1.docx
- Supplementary material _2.docx
